# Supplementary material for: An Aptamer against MNK1 for Non-Small Cell Lung Cancer Treatment
Source: Pharmaceutics. 2023 Apr 18;15(4):1273. doi: 10.3390/pharmaceutics15041273 (PMC10146192; doi:10.3390/pharmaceutics15041273)
Supplement: Supplementary file 1 [file pharmaceutics-15-01273-s001.zip]

Archive with 1 entries (1 files):
- pharmaceutics-2290921-supplementary-for conv/Supplementary Figures_R2.pptx
